# Supplementary material for: Roast-Driven Coffee Proteome Changes Characterized by Bradford Assay, SDS-PAGE, and LC-MS
Source: Foods. 2026 Feb 3;15(3):538. doi: 10.3390/foods15030538 (PMC12896866; doi:10.3390/foods15030538)
Supplement: Supplementary file 1 [file foods-15-00538-s001.zip]

Archive with 1 entries (1 files):
- foods-4090222-supplementary.pdf
